# Supplementary material for: Enzyme-Assisted Ultrasonic Extraction of Flavonoids from Pinus koraiensis Needle Litterfall: Process Optimization, Component Identification, and In Vitro Bioactivity Evaluation
Source: Antioxidants (Basel). 2026 Jun 3;15(6):712. doi: 10.3390/antiox15060712 (PMC13295667; doi:10.3390/antiox15060712)
Supplement: Supplementary file 1 [file antioxidants-15-00712-s001.zip]

Archive with 1 entries (1 files):
- antioxidants-4329058-supplementary.pdf
